# Supplementary material for: IvoryOS: an interoperable web interface for orchestrating Python-based self-driving laboratories
Source: Nat Commun. 2025 Jun 4;16:5182. doi: 10.1038/s41467-025-60514-w (PMC12137583; doi:10.1038/s41467-025-60514-w)
Supplement: Supplementary file 3 — Source Data [file 41467_2025_60514_MOESM3_ESM.xlsx]

## Sheet: SI FigS4
solvent_1_ul	Difference score	current minimum
72	90.1542	90.1542
1122	31.2634	31.2634
1430	30.2	30.2
380	81.6471	30.2
593	62.5882	30.2
1266	25.092	25.092
1323	21.912	21.912
1500	46.9307	21.912
891	40.5686	21.912
1296	23.1544	21.912
1339	21.4882	21.4882
1332	21.4371	21.4371
1345	21.5331	21.4371
1336	21.2182	21.2182
1342	21.3537	21.2182
1340	21.2767	21.2182
1338	21.1734	21.1734
1343	21.2742	21.1734
1004	36.2468	21.1734
1347	21.2804	21.1734

## Sheet: SI FigS9
vial_number
int	Time (h)	O-acid	S-acid
1	0	44129	0
2	0.0775008	42871	0
3	0.155556	46491	0
4	0.475558	51437	0
5	0.554446	48977	0
6	0.760001	47274	0
7	0.838056	51289	0
8	0.93389	61601	0
9	1.01139	51417	0
10	1.08917	52801	10032
11	1.21028	53952	24342
12	1.28889	54836	33653
13	1.3675	53558	43205
14	1.44639	55474	52182
15	1.52472	51476	67692
16	1.62361	55831	85914
17	1.70167	54504	97484
18	1.77972	61852	111048
19	1.8575	53972	139629
20	1.93584	60887	166922
21	2.01472	57814	196261
22	2.09334	59207	226078
23	2.16	62020	256896
24	2.25	63041	287401
25	2.32833	70013	373153
26	2.40639	64716	350507
27	2.485	68371	417115
28	2.56306	69773	420226
29	2.64167	68621	420112
30	2.72	69944	432927
31	2.79917	71311	439833
32	3.24361	69151	425191
33	3.32111	71174	428882
34	3.39917	69959	419707
